# Supplementary material for: Gut microbiome response to a modern Paleolithic diet in a Western lifestyle context
Source: PLoS One. 2019 Aug 8;14(8):e0220619. doi: 10.1371/journal.pone.0220619 (PMC6687155; doi:10.1371/journal.pone.0220619)
Supplement: S1 Table — (XLSX) [file pone.0220619.s004.xlsx]

## Sheet: Paleolithic Diet
S1 Table. Anthropometric data of the enrolled cohort.
Sample ID	Sex	Age (years)	Weight (kg)	Height (cm)	BMI (kg•m-2)
PD01	M	46	78	179	24.3
PD02	M	27	71	183	21.2
PD03	M	31	90	187	25.7
PD04	M	37	63	175	20.6
PD05	F	41	54.5	155	22.7
PD06	F	38	56	163	21.1
PD07	M	36	83	192	22.5
PD08	M	n.a	n.a.	n.a.	n.a.
PD09	M	50	63	170	21.8
PD10	M	32	61	168	21.6
PD11	M	30	60	176	19.4
PD12	M	57	77	182	23.2
PD13	M	46	65	170	22.5
PD14	F	52	49	159	19.4
PD15	M	26	72	175	23.5
mean	-	39.2143	67.3214	173.857	22.1071
SD		9.75215	11.6613	10.5383	1.76786

## Sheet: Summary_all populations
S1 Table. Anthropometric data of the enrolled cohort.
	Characteristic	Italians - Paleolithic Diet	Italians - Mediterranean Diet (De Filippis et al., 2016)	Italians - Mediterranean Diet (Schnorr et al., 2014)	Hadza	Inuit	Matses
	n	15	127	16	27	21	25
	Gender
	Male	12	52	5	18	10	11
	Female	3	75	11	9	16	13
	Average age (years ± stdev)	39 ± 10	39 ± 10	34 ± 10	32 ± 15	42 ± 16*	15 ± 15
	Average body mass index (kg∙m-2 ± stdev)	22 ± 2	22 ± 2	na	na	28 ± 7	19 ± 4**
	*individual data not available.
	**data available only for a subset of subjects. Please refer to the original article (Obregon-Tito et al., 2015)
	na: not available
