# Supplementary material for: Gut microbiome response to a modern Paleolithic diet in a Western lifestyle context
Source: PLoS One. 2019 Aug 8;14(8):e0220619. doi: 10.1371/journal.pone.0220619 (PMC6687155; doi:10.1371/journal.pone.0220619)
Supplement: S3 Table — (XLSX) [file pone.0220619.s006.xlsx]

## Sheet: Foglio1
S3 Table. Results of adonis and ANOSIM statistics applied to ordination analysis based on Bray-Curtis dissimilarity index (related to Figure 4A and S2 Fig).
	adonis		ANOSIM
Categories	R2	P-value	R	P-value
MPD vs MD	0.09318	< 1 x 10-4	0.1199	0.0585
MPD vs INU	0.02221	< 1 x 10-4	0.1971	0.0024
MPD vs MAT	0.05544	< 1 x 10-4	0.5796	< 1 x 10-4
MPD vs HAD	0.05867	< 1 x 10-4	0.8756	< 1 x 10-4
MD vs INU	0.0881	< 1 x 10-4	0.4015	< 1 x 10-4
MD vs MAT	0.1398	< 1 x 10-4	0.7104	< 1 x 10-4
MD vs HAD	0.13617	< 1 x 10-4	0.5315	< 1 x 10-4
INU vs MAT	0.0767	< 1 x 10-4	0.6799	< 1 x 10-4
INU vs HAD	0.08573	< 1 x 10-4	0.7825	< 1 x 10-4
MAT vs HAD	0.03246	< 1 x 10-4	0.4911	< 1 x 10-4
MPD: Modern Paleolithic Diet; MD: Mediterranean Diet; INU: Inuit; MAT: Matses; HAD: Hadza.
